# Supplementary material for: Mediterranean Diet Modulation of Neuroinflammation-Related Genes in Elderly Adults at High Cardiovascular Risk
Source: Nutrients. 2024 Sep 18;16(18):3147. doi: 10.3390/nu16183147 (PMC11434799; doi:10.3390/nu16183147)
Supplement: Supplementary file 1 [file nutrients-16-03147-s001.zip]

Archive with 1 entries (1 files):
- nutrients-3217536-supplementary.pdf
